# Supplementary material for: Relationship between Bell’s Palsy and Previous Statin Use: A Case/Non-Case Study
Source: Int J Environ Res Public Health. 2020 Nov 13;17(22):8408. doi: 10.3390/ijerph17228408 (PMC7696239; doi:10.3390/ijerph17228408)
Supplement: Supplementary file 1 [file ijerph-17-08408-s001.zip]

Archive with 1 entries (1 files):
- ijerph-987369-supplementary.docx
